# Supplementary material for: Isolation and Identification of Long Non-Coding RNAs in Exosomes Derived from the Serum of Colorectal Carcinoma Patients
Source: Biology (Basel). 2021 Sep 15;10(9):918. doi: 10.3390/biology10090918 (PMC8465981; doi:10.3390/biology10090918)
Supplement: Supplementary file 1 [file biology-10-00918-s001.zip]

Archive with 1 entries (1 files):
- biology-878372-supplementary.pdf
